# Supplementary material for: Seasonal Influence of Biodiversity on Soil Respiration in a Temperate Forest
Source: Plants (Basel). 2022 Dec 5;11(23):3391. doi: 10.3390/plants11233391 (PMC9738006; doi:10.3390/plants11233391)
Supplement: Supplementary file 1 [file plants-11-03391-s001.zip]

Archive with 1 entries (1 files):
- plants-2040653-supplementary.pdf
